# Supplementary material for: Protection against Marburg Virus and Sudan Virus in NHP by an Adenovector-Based Trivalent Vaccine Regimen Is Correlated to Humoral Immune Response Levels
Source: Vaccines (Basel). 2022 Aug 5;10(8):1263. doi: 10.3390/vaccines10081263 (PMC9412258; doi:10.3390/vaccines10081263)
Supplement: Supplementary file 1 [file vaccines-10-01263-s001.zip]

Archive with 1 entries (1 files):
- vaccines-1820237-supplementary.pdf
